# Supplementary material for: Physiological Roles of the Rapidly Activated Delayed Rectifier K+ Current in Adult Mouse Heart Primary Pacemaker Activity
Source: Int J Mol Sci. 2021 Apr 30;22(9):4761. doi: 10.3390/ijms22094761 (PMC8124469; doi:10.3390/ijms22094761)
Supplement: Supplementary file 1 [file ijms-22-04761-s001.zip]

Archive with 1 entries (1 files):
- ijms-1205238-supplementary.pdf
